# Supplementary material for: Coordination of human movements resulting in motor strategies exploited by skilled players during a throwing task
Source: PLoS One. 2019 Oct 17;14(10):e0223837. doi: 10.1371/journal.pone.0223837 (PMC6797117; doi:10.1371/journal.pone.0223837)
Supplement: S1 File — (XLSX) [file pone.0223837.s001.xlsx]

## Sheet: Figure 3
Subject	SD of actual error (mm)	SD of calculated error (mm)	Estimated error from dart trajectory (mm)	Estimated error from thumb trajectory (mm)
1	13.911	16.1559	12.997	-412.945
2	16.5745	18.4598	-13.754	-395.58
3	14.5245	19.7491	-2.7586	-376.655
4	15.1889	23.1751	22.1865	-450.455
5	20.2979	17.9919	12.434	-222.825
6	18.2067	22.1129	-5.9491	-507.3
7	24.1308	31.0255	-18.838	-262.43
8	19.3627	18.8486	20.0525	-537.055
	* in Figure 3A	* in Figure 3A	* in Figure 3B	* in Figure 3B

## Sheet: Figure 5,6,7
Subject	Timing error (ms)	Time-window length (ms)	Variability of release times	Peak value (mm)	Peak time (ms)	Dart speed at the time of release (m/s)	Angular acceleration wrist at the time of release (degree/ms^2)
1	3.375	7.9167	0.77903	-14.133	25.625	5.7815	0.0085012
2	4.4444	8.0741	1.0127	71.146	31.852	6.0431	0.0080776
3	3.5217	2.913	1.6502	-144.81	20.522	5.438	0.0033767
4	2.9655	3.8966	1.5959	-78.818	26.828	5.5126	0.0040359
5	1.4545	1.7727	1.0538	-52.675	18	5.4605	-0.0015727
6	3.8621	5.4483	0.98761	4.1044	33.241	6.3089	0.0076229
7	1.6818	2.6364	3.3758	-107.08	22.227	5.0902	0.0030094
8	4.2083	8.0833	1.2938	-0.72714	34.875	6.4276	0.0090059
	* in Figure 5A, 5B	* in Figure 5,6,7	* in Figure 5B	* in Figure 6A	* in Figure 6B	* in Figure 7A	* in Figure 7B

## Sheet: Other
Subject	Maximum score in count-up game	correlation between acutal and estimated error
1	1200	0.790275
2	1200	0.792088
3	1210	0.844356
4	1200	0.903277
5	1162	0.900125
6	1210	0.932491
7	1083	0.820494
8	1163	0.880178
	* line 121 in manuscript	* line 346 in manuscript
